# Supplementary material for: Predicting errors in accident hotspots and investigating satiotemporal, weather, and behavioral factors using interpretable machine learning: An analysis of telematics big data
Source: PLoS One. 2025 Jul 8;20(7):e0326483. doi: 10.1371/journal.pone.0326483 (PMC12237018; doi:10.1371/journal.pone.0326483)
Supplement: S5 Table — (XLSX) [file pone.0326483.s008.xlsx]

## Sheet: LR
Model_Number	Solver	Penalty	C	Accuracy	Balanced_Accuracy	F1_Score	F1_Micro	F1_Macro	F1_Weighted	Precision	Recall	ROC_AUC
13	newton-cg	l2	10	0.760258	0.796387	0.100479	0.760258	0.481088	0.849471	0.053461	0.833716	0.858247
26	saga	none	0.1	0.76019	0.7964	0.100464	0.76019	0.481058	0.849427	0.053452	0.833812	0.858239
10	saga	none	10	0.76019	0.7964	0.100464	0.76019	0.481058	0.849427	0.053452	0.833812	0.858239
18	saga	none	1	0.76019	0.7964	0.100464	0.76019	0.481058	0.849427	0.053452	0.833812	0.858239
2	saga	none	100	0.76019	0.7964	0.100464	0.76019	0.481058	0.849427	0.053452	0.833812	0.858239
34	saga	none	0.01	0.76019	0.7964	0.100464	0.76019	0.481058	0.849427	0.053452	0.833812	0.858239
4	saga	l1	100	0.760202	0.796382	0.100463	0.760202	0.481061	0.849434	0.053452	0.833764	0.858238
6	saga	l2	100	0.760203	0.796383	0.100464	0.760203	0.481062	0.849435	0.053452	0.833764	0.858237
5	newton-cg	l2	100	0.760073	0.796458	0.100446	0.760073	0.48101	0.84935	0.053441	0.834051	0.858231
12	saga	l1	10	0.760265	0.796391	0.100482	0.760265	0.481092	0.849476	0.053463	0.833716	0.858229
14	saga	l2	10	0.760351	0.796435	0.100514	0.760351	0.481136	0.849531	0.053481	0.833716	0.858225
1	newton-cg	none	100	0.760052	0.796447	0.100438	0.760052	0.480999	0.849336	0.053437	0.834051	0.858139
9	newton-cg	none	10	0.760052	0.796447	0.100438	0.760052	0.480999	0.849336	0.053437	0.834051	0.858139
17	newton-cg	none	1	0.760052	0.796447	0.100438	0.760052	0.480999	0.849336	0.053437	0.834051	0.858139
33	newton-cg	none	0.01	0.760052	0.796447	0.100438	0.760052	0.480999	0.849336	0.053437	0.834051	0.858139
25	newton-cg	none	0.1	0.760052	0.796447	0.100438	0.760052	0.480999	0.849336	0.053437	0.834051	0.858139
20	saga	l1	1	0.761067	0.796305	0.100676	0.761067	0.481453	0.849999	0.053577	0.832712	0.858101
21	newton-cg	l2	1	0.761489	0.796002	0.100721	0.761489	0.481615	0.850275	0.053607	0.831659	0.858049
22	saga	l2	1	0.761483	0.795951	0.100709	0.761483	0.481607	0.850271	0.0536	0.831564	0.858044
30	saga	l2	0.1	0.765136	0.792586	0.100949	0.765136	0.482935	0.852652	0.053782	0.820947	0.856085
29	newton-cg	l2	0.1	0.765149	0.792592	0.100954	0.765149	0.482942	0.852659	0.053785	0.820947	0.856085
28	saga	l1	0.1	0.762875	0.79266	0.100357	0.762875	0.481896	0.85118	0.053435	0.823434	0.855093
38	saga	l2	0.01	0.742022	0.778159	0.092178	0.742022	0.470912	0.837481	0.04885	0.815495	0.8474
37	newton-cg	l2	0.01	0.74202	0.778134	0.092172	0.74202	0.470909	0.83748	0.048847	0.815447	0.8474
36	saga	l1	0.01	0.722414	0.771465	0.086903	0.722414	0.461603	0.824268	0.045878	0.822143	0.835115

## Sheet: RF
Model_Number	Max-Depth	N estimator	Accuracy	Balanced_Accuracy	F1_Score	F1_Micro	F1_Macro	F1_Weighted	Precision	Recall	ROC_AUC
8	50	1400	0.818918	0.842755	0.133348	0.818918	0.516122	0.886601	0.072226	0.867384	0.910411
12	100	1400	0.818918	0.842755	0.133348	0.818918	0.516122	0.886601	0.072226	0.867384	0.910411
7	50	1000	0.818834	0.84276	0.133307	0.818834	0.516075	0.88655	0.072201	0.86748	0.91034
11	100	1000	0.818834	0.84276	0.133307	0.818834	0.516075	0.88655	0.072201	0.86748	0.91034
6	50	600	0.818952	0.842749	0.133362	0.818952	0.51614	0.886622	0.072235	0.867336	0.910167
10	100	600	0.818952	0.842749	0.133362	0.818952	0.51614	0.886622	0.072235	0.867336	0.910167
5	50	200	0.819029	0.842553	0.133349	0.819029	0.516157	0.886669	0.07223	0.866858	0.909463
9	100	200	0.819029	0.842553	0.133349	0.819029	0.516157	0.886669	0.07223	0.866858	0.909463
4	10	1400	0.808527	0.834229	0.126189	0.808527	0.509336	0.880176	0.068086	0.860784	0.902608
3	10	1000	0.808904	0.834185	0.126344	0.808904	0.509531	0.88041	0.068179	0.860306	0.902572
2	10	600	0.807868	0.833494	0.125705	0.807868	0.50889	0.879766	0.067809	0.859971	0.902414
1	10	200	0.807046	0.832559	0.125105	0.807046	0.508335	0.879255	0.067466	0.858919	0.902031

## Sheet: XGBoost
Model_Number	lerning rate	estimators	max depth	Accuracy	Balanced_Accuracy	F1_Score	F1_Micro	F1_Macro	F1_Weighted	Precision	Recall	ROC_AUC
6	0.01	1000	10	0.81093	0.84707	0.130629	0.81093	0.51228	0.881671	0.070523	0.884409	0.916271
14	0.1	100	10	0.810846	0.846769	0.130512	0.810846	0.512196	0.881619	0.070458	0.883883	0.916108
8	0.01	100	20	0.808923	0.846521	0.129555	0.808923	0.511118	0.880426	0.069891	0.885366	0.915231
16	0.1	10	20	0.808938	0.846364	0.129524	0.808938	0.511108	0.880435	0.069875	0.885031	0.915178
5	0.01	100	10	0.801923	0.844539	0.125955	0.801923	0.507129	0.87606	0.067782	0.88857	0.913882
13	0.1	10	10	0.802059	0.84482	0.126085	0.802059	0.507236	0.876145	0.067855	0.889	0.913807
7	0.01	10	20	0.807172	0.844313	0.128194	0.807172	0.509895	0.879336	0.069117	0.882688	0.913481
9	0.01	1000	20	0.809309	0.844835	0.129294	0.809309	0.511112	0.880666	0.069763	0.88154	0.912536
17	0.1	100	20	0.809074	0.845163	0.129272	0.809074	0.511027	0.88052	0.069745	0.882449	0.912441
12	0.1	1000	5	0.80618	0.841622	0.127058	0.80618	0.509023	0.878719	0.068483	0.87824	0.911152
4	0.01	10	10	0.801649	0.84273	0.125385	0.801649	0.506761	0.875888	0.067472	0.885175	0.911144
11	0.1	100	5	0.791835	0.837743	0.120186	0.791835	0.501068	0.869716	0.06447	0.885175	0.909489
3	0.01	1000	5	0.791476	0.836714	0.119797	0.791476	0.500761	0.869489	0.064256	0.883453	0.908985
15	0.1	1000	10	0.807849	0.841106	0.127667	0.807849	0.50985	0.879757	0.068854	0.875466	0.907351
18	0.1	1000	20	0.808303	0.840655	0.127753	0.808303	0.510036	0.880039	0.068913	0.874079	0.906135
10	0.1	10	5	0.788599	0.819986	0.114834	0.788599	0.497377	0.867632	0.061576	0.852415	0.897023
2	0.01	100	5	0.790179	0.819119	0.115157	0.790179	0.498049	0.868642	0.061777	0.84902	0.897007
1	0.01	10	5	0.798252	0.811084	0.118446	0.798252	0.501991	0.873216	0.063893	0.824342	0.874211

## Sheet: NB
Model_Number	Alpha	Accuracy	Balanced_Accuracy	F1_Score	F1_Micro	F1_Macro	F1_Weighted	Precision	Recall	ROC_AUC
4	0.001	0.709092	0.774197	0.085019	0.709092	0.456033	0.81513	0.044772	0.841463	0.848156
3	0.01	0.709091	0.774197	0.085019	0.709091	0.456033	0.815129	0.044772	0.841463	0.848155
2	0.1	0.709062	0.774182	0.085011	0.709062	0.456019	0.815109	0.044767	0.841463	0.848141
1	1	0.708765	0.773937	0.084914	0.708765	0.455867	0.814905	0.044714	0.841272	0.848001

## Sheet: SVM
Model_Number	C	Accuracy	Balanced_Accuracy	F1_Score	F1_Micro	F1_Macro	F1_Weighted	Precision	Recall	ROC_AUC
3	100	0.75959	0.795719	0.100159	0.75959	0.480709	0.849035	0.053283	0.833046	0.857117
2	1	0.759745	0.795657	0.100186	0.759745	0.480773	0.849136	0.053299	0.832759	0.857089
1	0.01	0.76273	0.790352	0.099805	0.76273	0.481579	0.85109	0.053142	0.81889	0.855201

## Sheet: KNN
Model_Number	Neighbors	Accuracy	Balanced_Accuracy	F1_Score	F1_Micro	F1_Macro	F1_Weighted	Precision	Recall	ROC_AUC
3	7	0.761239	0.819796	0.105887	0.761239	0.484055	0.850075	0.056332	0.880297	0.898564
2	5	0.768971	0.820597	0.108342	0.768971	0.487817	0.855103	0.057751	0.873936	0.898064
1	3	0.780959	0.821044	0.112276	0.780959	0.493671	0.862815	0.060047	0.862458	0.895336
